# Supplementary material for: Adaptive best subset selection algorithm and genetic algorithm aided ensemble learning method identified a robust severity score of COVID‐19 patients
Source: Imeta. 2023 Jul 4;2(3):e126. doi: 10.1002/imt2.126 (PMC10989835; doi:10.1002/imt2.126)
Supplement: Supplementary file 2 — Supporting information. [file IMT2-2-e126-s001.xlsx]

## Sheet: ST1
Cohorts	In-house (training set)	In-house (test set)	GSE172114	GSE155454	GSE177477	GSE157103
disease	COVID-19	COVID-19	COVID-19	COVID-19	COVID-19	COVID-19
Location of the hospital	China	China	USA	Singapore	Pakistan	USA
Sample size	125	53	69	52	29	100
Age (years)	46.2±10.7	48.6±12.5	Unknown	Unknown	Unknown	61.1±16.2
Gender (%) Female-Male	55(44.0)-70(56.0)	29(54.7)-24(45.3)	Unknown	Unknown	Unknown	38 (38.0)-62 (62.0)
Sample source	Whole blood	Whole blood	Whole blood	Whole blood	Whole blood	Leukocytes from whole blood
Severity data	Asymptomatic : Mild : Severe : Critical = 42:51:20:12	Asymptomatic : Mild : Severe : Critical = 22:13:14:4	Non-critical:Critical =23:46	severity 0 : severity 1 :severity 2 = 18:20:14	Asymptomatic:Symptomatic =18:11	No ICU:ICU =50:50
COVID19 Severity Index	2.8±2.1	2.4±1.2	Unknown	Unknown	Unknown	2.3±1.3
Treatment regimen	No treatment	No treatment	Unknown	Unknown	No treatment	42 patients used mechanical ventilation
GEO Platform	-	-	GPL24676	GPL20301	GPL23159	GPL24676
Transcriptomics form	RNA-seq (TPM)	RNA-seq (TPM)	RNA-seq (log2 normalized TMM)	RNA-seq (TPM)	Microarray	RNA-seq (TPM)

## Sheet: ST2
Gene_symbol_ID	Gene-pair_source	Full name	Summary
TSHZ1	TSHZ1|BCAS2	teashirt zinc finger homeobox 1	This gene encodes a colon cancer antigen that was defined by serological analysis of recombinant cDNA expression libraries. The encoded protein is a member of the teashirt C2H2-type zinc-finger protein family and may be involved in transcriptional regulation of developmental processes.
U2AF2	U2AF2|PSMB9	U2 small nuclear RNA auxiliary factor 2	U2 auxiliary factor (U2AF), comprised of a large and a small subunit, is a non-snRNP protein required for the binding of U2 snRNP to the pre-mRNA branch site. This gene encodes the U2AF large subunit which contains a sequence-specific RNA-binding region with 3 RNA recognition motifs and an Arg/Ser-rich domain necessary for splicing.
RNF187	RNF187|ITPKB	ring finger protein 187	Enables ubiquitin-protein transferase activity. Involved in positive regulation of transcription, DNA-templated; proteasome-mediated ubiquitin-dependent protein catabolic process; and protein ubiquitination.
RTF1	RTF1|CD83	Paf1/RNA polymerase II complex component	This locus may represent a gene involved in regulation of transcription elongation and chromatin remodeling, based on studies of similar proteins in other organisms. The encoded protein may bind single-stranded DNA.
NCR3	NCR3|TUBG1	natural cytotoxicity triggering receptor 3	The protein encoded by this gene is a natural cytotoxicity receptor (NCR) that may aid NK cells in the lysis of tumor cells. The encoded protein interacts with CD3-zeta (CD247), a T-cell receptor.
METTL9	METTL9|RPL14	methyltransferase 9	Enables protein-L-histidine N-pros-methyltransferase activity. Predicted to be involved in methylation. Is active in endoplasmic reticulum.
TEX2	TEX2|CASS4	testis expressed 2	Predicted to enable lipid binding activity. Predicted to be involved in lipid transport. Predicted to be located in endoplasmic reticulum membrane and nuclear membrane.
BCAS2	TSHZ1|BCAS2	BCAS2 pre-mRNA processing factor	Involved in mRNA splicing, via spliceosome. Located in centrosome and nuclear speck. Part of U2-type catalytic step 2 spliceosome. Colocalizes with DNA replication factor A complex.
PSMB9	U2AF2|PSMB9	proteasome 20S subunit beta 9	The proteasome is a multicatalytic proteinase complex with a highly ordered ring-shaped 20S core structure.
ITPKB	RNF187|ITPKB	inositol-trisphosphate 3-kinase B	The protein encoded by this protein regulates inositol phosphate metabolism by phosphorylation of second messenger inositol 1,4,5-trisphosphate to Ins(1,3,4,5)P4. The activity of this encoded protein is responsible for regulating the levels of a large number of inositol polyphosphates that are important in cellular signaling.
CD83	RTF1|CD83	CD83 molecule	The protein encoded by this gene is a single-pass type I membrane protein and member of the immunoglobulin superfamily of receptors. The encoded protein may be involved in the regulation of antigen presentation. A soluble form of this protein can bind to dendritic cells and inhibit their maturation.
TUBG1	NCR3|TUBG1	tubulin gamma 1	This gene encodes a member of the tubulin superfamily. The encoded protein localizes to the centrosome where it binds to microtubules as part of a complex referred to as the gamma-tubulin ring complex.
RPL14	METTL9|RPL14	ribosomal protein L14	This gene encodes a ribosomal protein that is a component of the 60S subunit. The protein belongs to the L14E family of ribosomal proteins. It contains a basic region-leucine zipper (bZIP)-like domain. The protein is located in the cytoplasm.
CASS4	TEX2|CASS4	Cas scaffold protein family member 4	Enables protein tyrosine kinase binding activity. Involved in several processes, including positive regulation of protein kinase B signaling; positive regulation of protein tyrosine kinase activity; and positive regulation of substrate adhesion-dependent cell spreading.

## Sheet: ST3
ID	Model	Hyperoarameters	MSE	SD
m1	Elastic Net	alpha=1.0	0.156347	0.005
m2	Elastic Net	alpha=0.6	0.157936	0.003
m3	Elastic Net	alpha=0.4	0.158421	0.009
m4	Elastic Net	alpha=0.2	0.159647	0.006
m5	Elastic Net	alpha=0.8	0.160592	0.012
m6	Elastic Net	alpha=0	0.163605	0.01
m7	KNN	k=9,kernel=triangular	0.167639	0.013
m8	KNN	k=7,kernel=rank	0.177796	0.009
m9	KNN	k=7,kernel=optimal	0.179313	0.015
m10	SVM	C=1,kernel=radial	0.181656	0.013
m11	SVM	C=1000,kernel=linear	0.183823	0.003
m12	SVM	C=100,kernel=linear	0.184583	0.02
m13	SVM	C=10,kernel=linear	0.18472	0.016
m14	KNN	k=9,kernel=rank	0.185582	0.013
m15	SVM	C=1,kernel=polynomial	0.185972	0.009
m16	KNN	k=9,kernel=rectangular	0.187892	0.021
m17	SVM	C=1,kernel=linear	0.18909	0.025
m18	KNN	k=9,kernel=optimal	0.192089	0.015
m19	SVM	C=100,kernel=radial	0.192447	0.013
m20	KNN	k=7,kernel=rectangular	0.192478	0.014
m21	KNN	k=7,kernel=triangular	0.194505	0.018
m22	SVM	C=1000,kernel=radial	0.196356	0.022
m23	SVM	C=100,kernel=polynomial	0.199367	0.024
m24	SVM	C=10,kernel=polynomial	0.200406	0.012
m25	KNN	k=5,kernel=rectangular	0.202308	0.015
m26	SVM	C=1000,kernel=polynomial	0.203207	0.013
m27	SVM	C=10,kernel=radial	0.203671	0.024
m28	RF	ntree=200, depth=10	0.205722	0.021
m29	RF	ntree=800, depth=20	0.206089	0.011
m30	RF	ntree=500, depth=20	0.207509	0.016
m31	RF	ntree=500, depth=10	0.207649	0.016
m32	KNN	k=3,kernel=rank	0.20869	0.014
m33	RF	ntree=200, depth=20	0.20939	0.018
m34	RF	ntree=1200, depth=10	0.209533	0.02
m35	RF	ntree=1200, depth=20	0.210182	0.024
m36	RF	ntree=800, depth=5	0.210461	0.019
m37	RF	ntree=800, depth=10	0.210485	0.013
m38	RF	ntree=1200, depth=5	0.213557	0.011
m39	KNN	k=5,kernel=triangular	0.215446	0.01
m40	RF	ntree=200, depth=5	0.219877	0.022
m41	RF	ntree=500, depth=5	0.220094	0.011
m42	KNN	k=3,kernel=triangular	0.220624	0.019
m43	KNN	k=5,kernel=rank	0.226793	0.019
m44	KNN	k=3,kernel=rectangular	0.227279	0.018
m45	KNN	k=5,kernel=optimal	0.233143	0.022
m46	KNN	k=3,kernel=optimal	0.239969	0.013
m47	RF	ntree=500, depth=3	0.262116	0.01
m48	RF	ntree=1200, depth=3	0.265902	0.023
m49	RF	ntree=800, depth=3	0.268484	0.026
m50	RF	ntree=200, depth=3	0.271667	0.02

## Sheet: ST4
Models	AGAE score	m3	m21	m30	m32	m6A score
Methods	Ensemble learning	Elastic net	KNN	RF	KNN	LASSO
Internal test set	0.851587	0.851587	0.814286	0.843651	0.815079	0.692
GSE172114	0.920605	0.893195	0.920605	0.895085	0.888941	0.508
GSE155454	0.759398	0.731203	0.68797	0.723684	0.703008	0.59
GSE177477	0.805556	0.699495	0.744949	0.780303	0.747475	0.727
GSE157103	0.7992	0.7932	0.7908	0.7892	0.7786	0.743
Average ROC-AUC	0.827269	0.793736	0.791722	0.806385	0.786621	0.652
p	-	0.0760487	0.0320112	0.00809956	0.00248646	0.0251956

## Sheet: ST5
Cohorts	AGAE score	AGAE score without gene-pairing method	AGAE score without ABESS algorithm	AGAE score without genetic algorithm
Internal test set	0.851587	0.812	0.842	0.837
GSE172114	0.920605	0.856	0.895	0.903
GSE155454	0.759398	0.523	0.746	0.682
GSE177477	0.805556	0.765	0.76	0.77
GSE157103	0.7992	0.659	0.797	0.777
Average ROC-AUC	0.827269	0.723	0.808	0.7938
p	-	0.00984723	0.0132551	0.00820963
